# Supplementary material for: Human access impacts biodiversity of microscopic animals in sandy beaches
Source: Commun Biol. 2020 Apr 20;3:175. doi: 10.1038/s42003-020-0912-6 (PMC7170908; doi:10.1038/s42003-020-0912-6)
Supplement: Supplementary file 4 — Supplementary Data 1 [file 42003_2020_912_MOESM4_ESM.xlsx]

## Sheet: Sheet1
locality	latitude	longitude	water depth	protection level	# tourists	sample ID	# high quality reads	# total MOTUs	# metazoan MOTUs	mean grain size	sorting coefficient	kurtosis	skewness	granulometry group
Cala Stagno Lungo West	41.0636	8.28055	Swash	Unrestricted	200	2.1	24668	90	36	0.51	1.04	3.02	0.97	Group 1
Cala Stagno Lungo West	41.0632	8.28188	Deep	Unrestricted	200	2.3	14960	176	84	0.57	0.96	2.69	0.61	Group 1
Cala Stagno Lungo East	41.0648	8.28436	Shallow	Unrestricted	25	3.2	29280	163	99	0.34	0.93	4.39	1.19	Group 1
Cala Stagno Lungo East	41.0642	8.28497	Deep	Unrestricted	25	3.3	22608	246	166	1.69	0.87	3.13	-0.59	Group 6
Muro Lungo	41.058	8.27467	Shallow	Unrestricted	10	4.2	24254	66	54	1.4	0.84	3.12	-0.4	Group 6
Muro Lungo	41.058	8.27481	Deep	Unrestricted	10	4.3	21428	161	61	2.11	0.66	3.95	-0.66	Group 6
Cala Spalmadori	40.9893	8.22161	Swash	Unrestricted	30	9.1	35783	69	47	1.04	1.07	2.07	0.14	Group 1
Cala Spalmadori	40.9893	8.22161	Shallow	Unrestricted	30	9.2	19927	96	30	0.14	0.61	11.16	2.19	Group 5
Cala Spalmadori	40.9885	8.22161	Deep	Unrestricted	30	9.3	14099	137	85	1.59	0.69	2.69	-5.49	Group 4
Cala Marcutza	41.0524	8.2611	Deep	Unrestricted	0	10.3	19678	158	107	1.61	0.84	3.18	-0.41	Group 6
Cala Sant’Andrea	41.0133	8.24897	Shallow	Restricted	NA	11.2	16915	35	27	0.93	0.73	2.79	0.21	Group 1
Cala Sant’Andrea	41.0136	8.25024	Deep	Restricted	NA	11.3	13426	118	48	1.66	0.62	3.08	8.92	Group 7
Between Cala Tonda e Cala Reale	41.0626	8.29232	Swash	Unrestricted	20	12.1	22795	155	53	0.51	0.98	2.74	0.7	Group 1
Between Cala Tonda e Cala Reale	41.0623	8.29238	Deep	Unrestricted	20	12.3	7969	196	121	2.12	0.65	3.51	-0.51	Group 6
Cala d’Arena	41.1065	8.32277	Swash	Restricted	NA	15.1	25523	69	48	1.73	0.69	2.75	-0.08	Group 6
Cala d’Arena	41.1065	8.32278	Shallow	Restricted	NA	15.2	25935	70	56	1.93	0.64	2.58	-0.06	Group 6
Cala d’Arena	41.1064	8.32354	Deep	Restricted	NA	15.3	15691	98	50	2.11	0.68	3.15	-0.14	Group 6
Cala dei Ponzesi	41.0875	8.34593	Swash	Unrestricted	300	16.1	21196	38	29	0.82	0.93	2.48	0.25	Group 1
Cala dei Ponzesi	41.0875	8.34593	Shallow	Unrestricted	300	16.2	15525	58	40	0.99	0.85	0.22	2.75	Group 1
Cala dei Ponzesi	41.0874	8.34583	Deep	Unrestricted	300	16.3	11406	121	81	2.08	0.68	3.21	-0.21	Group 6
Cala Giordano	41.0878	8.34872	Swash	Unrestricted	200	17.1	8341	86	50	0.89	0.91	2.56	0.18	Group 1
Cala Giordano	41.0878	8.34873	Shallow	Unrestricted	200	17.2	9706	162	37	0.11	0.5	3.9	0.54	Group 5
Cala Giordano	41.0877	8.3488	Deep	Unrestricted	200	17.3	16419	161	95	0.03	0.25	60.29	2.77	Group 2
Cala Trabuccato	41.0557	8.32528	Swash	Unrestricted	30	18.1	10025	76	50	0.51	0.92	3.08	0.67	Group 1
Cala Trabuccato	41.0555	8.32508	Deep	Unrestricted	30	18.3	13874	224	135	1.81	1.41	1.78	-0.42	Group 3
