# Supplementary material for: Human access impacts biodiversity of microscopic animals in sandy beaches
Source: Commun Biol. 2020 Apr 20;3:175. doi: 10.1038/s42003-020-0912-6 (PMC7170908; doi:10.1038/s42003-020-0912-6)
Supplement: Supplementary file 5 — Supplementary Data 2 [file 42003_2020_912_MOESM5_ESM.xlsx]

## Sheet: Sheet1
		Cala Stagno Lungo West			Cala Stagno Lungo East			Cala Spalmadori			Cala Sant'Andrea			Cala d'Arena			Cala dei Ponzesi
Main group	species	2.1	2.2	2.3	3.1	3.2	3.3	9.1	9.2	9.3	11.1	11.2	11.3	15.1	15.2	15.3	16.1	16.2	16.3
PLATYHELMINTHES, PROSERIATA	Archilina deceptoria						X												X
PLATYHELMINTHES, PROSERIATA	Archilina etrusca		X			X						X			X	X
PLATYHELMINTHES, PROSERIATA	Archilina sp. I			X
PLATYHELMINTHES, PROSERIATA	Archilina sp. II
PLATYHELMINTHES, PROSERIATA	Archilina sp. III
PLATYHELMINTHES, PROSERIATA	Archilina sp. IV
PLATYHELMINTHES, PROSERIATA	Archimonocelis carmelitana
PLATYHELMINTHES, PROSERIATA	Archimonocelis crucifera																X
PLATYHELMINTHES, PROSERIATA	Archimonocelis sp I
PLATYHELMINTHES, PROSERIATA	Archimonocelis sp II
PLATYHELMINTHES, PROSERIATA	Archotoplana holothricha
PLATYHELMINTHES, PROSERIATA	Boreocelis urodasyoides						X						X
PLATYHELMINTHES, PROSERIATA	Coelogynopora gynocotyla		X											X	X
PLATYHELMINTHES, PROSERIATA	Duplominona corsicana			X
PLATYHELMINTHES, PROSERIATA	Duplominona paucispina						X						X			X			X
PLATYHELMINTHES, PROSERIATA	Duplominona sp. I						X			X
PLATYHELMINTHES, PROSERIATA	Duplominona sp. IV
PLATYHELMINTHES, PROSERIATA	Duplominona sp. V
PLATYHELMINTHES, PROSERIATA	Duploperaclistus sp.
PLATYHELMINTHES, PROSERIATA	Meidiama sp.													X
PLATYHELMINTHES, PROSERIATA	Minona sp.									X
PLATYHELMINTHES, PROSERIATA	Monocelis lineata complex	X			X
PLATYHELMINTHES, PROSERIATA	Monocelis longistyla
PLATYHELMINTHES, PROSERIATA	Monostichoplana filum			X			X						X			X
PLATYHELMINTHES, PROSERIATA	Monostichoplana sp. I
PLATYHELMINTHES, PROSERIATA	Monotoplana diorchis
PLATYHELMINTHES, PROSERIATA	Nematoplana corsicana			X
PLATYHELMINTHES, PROSERIATA	Nematoplana riegeri							X									X
PLATYHELMINTHES, PROSERIATA	Nematoplana sp. I			X
PLATYHELMINTHES, PROSERIATA	Notocaryoplana sp.
PLATYHELMINTHES, PROSERIATA	Otoplana cf bosporana													X			X
PLATYHELMINTHES, PROSERIATA	Otoplanidae "tubifera-group"
PLATYHELMINTHES, PROSERIATA	Parotoplana ichnusae											X		X	X
PLATYHELMINTHES, PROSERIATA	Parotoplana pythagorae								X
PLATYHELMINTHES, PROSERIATA	Parotoplana sp. A
PLATYHELMINTHES, PROSERIATA	Parotoplana sp. B
PLATYHELMINTHES, PROSERIATA	Parotoplana sp. C
PLATYHELMINTHES, PROSERIATA	Parotoplana sp. D
PLATYHELMINTHES, PROSERIATA	Parotoplana sp. I (renatae sp.gr)			X			X					X	X			X		X
PLATYHELMINTHES, PROSERIATA	Parotoplana sp. II (renatae sp.gr)
PLATYHELMINTHES, PROSERIATA	Parotoplana sp. III (renatae sp.gr)														X
PLATYHELMINTHES, PROSERIATA	Parotoplana spathifera
PLATYHELMINTHES, PROSERIATA	Postbursoplana fibulata							X			X						X
PLATYHELMINTHES, PROSERIATA	Pseudomonocelis occidentalis							X	X
PLATYHELMINTHES, PROSERIATA	Pseudorthoplana foliacea
PLATYHELMINTHES, PROSERIATA	Vannuccia campana													X
PLATYHELMINTHES, PROSERIATA	Vannuccia sp. I
PLATYHELMINTHES, PROSERIATA	Xenotoplana acus
PLATYHELMINTHES, RHABDOCOELA	Brinkmaniella cfr. macrostomoides						X
PLATYHELMINTHES, RHABDOCOELA	Brinkmaniella palmata						X
PLATYHELMINTHES, RHABDOCOELA	Brunetia(?) nov. sp.
PLATYHELMINTHES, RHABDOCOELA	Brunetorhynchus deconincki
PLATYHELMINTHES, RHABDOCOELA	Byrsophlebs graffi							X
PLATYHELMINTHES, RHABDOCOELA	Carcharodorhynchus flavidus			X			X										X	X
PLATYHELMINTHES, RHABDOCOELA	Carcharodorhynchus multidentatus
PLATYHELMINTHES, RHABDOCOELA	Ceratopera gracilis
PLATYHELMINTHES, RHABDOCOELA	Cheliplana hypergyna
PLATYHELMINTHES, RHABDOCOELA	Cheliplana n. sp.						X					X	X
PLATYHELMINTHES, RHABDOCOELA	Cheliplana orthocirra																		X
PLATYHELMINTHES, RHABDOCOELA	Cheliplana pusilla
PLATYHELMINTHES, RHABDOCOELA	Cheliplana sp.						X
PLATYHELMINTHES, RHABDOCOELA	Cystiplex axi						X			X		X	X			X
PLATYHELMINTHES, RHABDOCOELA	Drepanorhynchides n. sp.											X	X
PLATYHELMINTHES, RHABDOCOELA	Duplacrorhynchus megalophallus (?)
PLATYHELMINTHES, RHABDOCOELA	Gallorhynchus n. sp.									X
PLATYHELMINTHES, RHABDOCOELA	Graffilidae Nov. gen.1 nov sp.1			X									X
PLATYHELMINTHES, RHABDOCOELA	Graffilidae nov. gen.1 nov sp.2												X				X
PLATYHELMINTHES, RHABDOCOELA	Gyratrix "hermaphroditus" n. sp.1			X			X			X
PLATYHELMINTHES, RHABDOCOELA	Gyratrix "hermaphroditus" n. sp.2 Yellow
PLATYHELMINTHES, RHABDOCOELA	Itaipusa n.sp.1
PLATYHELMINTHES, RHABDOCOELA	Itaipusa n.sp.2									X
PLATYHELMINTHES, RHABDOCOELA	Itaipusa n.sp.3									X
PLATYHELMINTHES, RHABDOCOELA	Koinocystidid sp. 1
PLATYHELMINTHES, RHABDOCOELA	Koinocystidid sp. 2				X
PLATYHELMINTHES, RHABDOCOELA	Kymocarens n. sp.			X
PLATYHELMINTHES, RHABDOCOELA	Kytorhynchus n. sp.						X			X
PLATYHELMINTHES, RHABDOCOELA	Lagenopolycystis n. sp.
PLATYHELMINTHES, RHABDOCOELA	Lagenopolycystis peresi
PLATYHELMINTHES, RHABDOCOELA	Limipolycystis libra												X
PLATYHELMINTHES, RHABDOCOELA	Limipolycystis wallbergi
PLATYHELMINTHES, RHABDOCOELA	Limirhynchus (?) n. sp.
PLATYHELMINTHES, RHABDOCOELA	Lonchoplanella n. sp.
PLATYHELMINTHES, RHABDOCOELA	Messoplana falcata												X
PLATYHELMINTHES, RHABDOCOELA	Nigerrhynchus sp.									X
PLATYHELMINTHES, RHABDOCOELA	Paulodora n. sp.
PLATYHELMINTHES, RHABDOCOELA	Pogaina n. sp.
PLATYHELMINTHES, RHABDOCOELA	Procerodes lobata
PLATYHELMINTHES, RHABDOCOELA	Progyrator mamertinus
PLATYHELMINTHES, RHABDOCOELA	Promesostoma cfr. gallicum
PLATYHELMINTHES, RHABDOCOELA	Promesostoma maculosum											X
PLATYHELMINTHES, RHABDOCOELA	Promesostoma? n. sp. 1
PLATYHELMINTHES, RHABDOCOELA	Proschizorhynchella (?) n. sp.																	X
PLATYHELMINTHES, RHABDOCOELA	Proschizorhynchus tricingulatus			X		X												X
PLATYHELMINTHES, RHABDOCOELA	Protandrella n. sp.			X
PLATYHELMINTHES, RHABDOCOELA	Rogneda colpaerti												X
PLATYHELMINTHES, RHABDOCOELA	Rogneda lyciae												X
PLATYHELMINTHES, RHABDOCOELA	Rogneda n. sp.
PLATYHELMINTHES, RHABDOCOELA	Solenopharyngid juv.			X
PLATYHELMINTHES, RHABDOCOELA	Tenerrhynchus magnus															X
PLATYHELMINTHES, RHABDOCOELA	Theama mediterranea
ANNELIDA	Claudrilus hypoleucus			X	X	X						X
ANNELIDA	Ctenodrilus sp
ANNELIDA	Hesionura sp. 1			X
ANNELIDA	Macrochaeta clavicornis												X
ANNELIDA	Megadrilus purpureus									X		X
ANNELIDA	Meiodrilus adhaerens		X	X			X										X
ANNELIDA	Mesonerilla intermedia		X	X		X	X										X	X	X
ANNELIDA	Microphthalmus sp.							X
ANNELIDA	Nerillidium mediterraneum																X
ANNELIDA	Pisione cf remota											X
ANNELIDA	Protodrilus albicans							X	X
ANNELIDA	Protodrilus cf brevis											X
ANNELIDA	Protodrilus oculifer						X
ANNELIDA	Protodrilus sp.												X
ANNELIDA	Saccocirrus papillocercus							X	X	X
ACOELA	Amphiscolops sp								X	X
ACOELA	Diopisthoporus psammophilus
ACOELA	Eumecynostomum sp-7									X
ACOELA	Faerlea sp-2
ACOELA	Haplogonaria sp-12						X
ACOELA	Haplogonaria sp-7											X
ACOELA	Haploposthia sp-5			X
ACOELA	Heterochaerus langerhansi						X
ACOELA	Isodiametra sp-16				X	X						X	X
ACOELA	Isodiametra sp-17
ACOELA	Kuma sp-5
ACOELA	Kuma sp-6						X
ACOELA	Mecynostomum filiferum
ACOELA	Mecynostomum minimum		X		X
ACOELA	Mecynostomum tenuissimum									X
ACOELA	Oligofilomorpha sp-1												X
ACOELA	Parahaploposthia sp-1														X				X
ACOELA	Paramecynostomum diversicolor
ACOELA	Philactinoposthia sp-17																X		X
ACOELA	Philactinoposthia sp-21												X
ACOELA	Philactinoposthia sp-X
ACOELA	Praeaphanostoma parvum	X
ACOELA	Praeaphanostoma sp-1						X			X
ACOELA	Proaphanostoma sp-1			X
ACOELA	Solenofilomorpha longissima
ACOELA	Solenofilomorpha sp-8									X
ACOELA	Symsagittifera schultzei	X	X	X	X	X	X	X	X	X			X		X		X	X
NEMERTODERMATIDA	Flagellophora apelti
NEMERTODERMATIDA	Sterreria rubra												X
NEMERTODERMATIDA	Sterreria sp.		X	X			X
GASTROTRICHA	Acanthodasys aculeatus						X						X		X	X
GASTROTRICHA	Acanthodasys flabellicaudus
GASTROTRICHA	Aspidiophorus mediterraneus	X					X			X							X
GASTROTRICHA	Aspidiophorus
GASTROTRICHA	paramediterraneus									X	X
GASTROTRICHA	Aspidiophorus sp1							X
GASTROTRICHA	Aspidiophorus sp2												X
GASTROTRICHA	Aspidiophorus sp3			X
GASTROTRICHA	Aspidiophorus tentaculatus			X
GASTROTRICHA	Chaetonotus aegilonensis									X
GASTROTRICHA	Chaetonotus apechochaetus			X						X
GASTROTRICHA	Chaetonotus apolemmus										X
GASTROTRICHA	Chaetonotus atrox									X							X	X
GASTROTRICHA	Chaetonotus dispar						X
GASTROTRICHA	Chaetonotus neptuni											X	X
GASTROTRICHA	Chaetonotus sp1												X
GASTROTRICHA	Crasiella sp1
GASTROTRICHA	Diplodasys ankeli						X
GASTROTRICHA	Diplodasys meloriae
GASTROTRICHA	Diplodasys minor
GASTROTRICHA	Diplodasys sanctimariae
GASTROTRICHA	Halichaetonotus decipiens							X	X				X
GASTROTRICHA	Halichaetonotus euromarinus														X		X	X
GASTROTRICHA	Halichaetonotus margaretae
GASTROTRICHA	Heterolepidoderma sp1
GASTROTRICHA	Heteroxenotrichula pygmaea										X
GASTROTRICHA	Macrodasys sp1			X
GASTROTRICHA	Macrodasys sp2								X			X	X
GASTROTRICHA	Macrodasys sp3																X	X
GASTROTRICHA	Macrodasys sp4
GASTROTRICHA	Macrodasys sp5								X
GASTROTRICHA	Megadasys sterreri									X
GASTROTRICHA	Mesodasys laticaudatus			X			X									X
GASTROTRICHA	Oregodasys ruber
GASTROTRICHA	Oregodasys sp1
GASTROTRICHA	Paraturbanella dohrni			X			X											X
GASTROTRICHA	Paraturbanella pallida
GASTROTRICHA	Pseudostomella etrusca													X		X
GASTROTRICHA	Tetranchyroderma heterotubulatum													X	X	X
GASTROTRICHA	Tetranchyroderma hirtum			X			X
GASTROTRICHA	Tetranchyroderma polipodium						X		X	X
GASTROTRICHA	Tetranchyroderma sardum	X	X						X	X
GASTROTRICHA	Tetranchyroderma sp1			X
GASTROTRICHA	Tetranchyroderma sp2
GASTROTRICHA	Tetranchyroderma sp3						X						X
GASTROTRICHA	Tetranchyroderma thysanophorum			X			X					X	X				X	X
GASTROTRICHA	Thaumastoderma mediterraneum
GASTROTRICHA	Urodasys viviparus						X			X
